# Supplementary material for: Unilateral biportal endoscopic lumbar interbody fusion versus minimally invasive transforaminal lumbar interbody fusion in the treatment of lumbar degenerative diseases: a retrospective multicenter cohort study
Source: PLoS One. 2025 Sep 26;20(9):e0333165. doi: 10.1371/journal.pone.0333165 (PMC12468841; doi:10.1371/journal.pone.0333165)
Supplement: S1 Data — (XLSX) [file pone.0333165.s001.xlsx]

## Sheet: Sheet1
Group	Sex	Age (Years)_	Comorbidity	BMI(kg/m2)	Operative time (ml)	Estimated blood loss (ml)	Postoperative drainage volume (ml)	Length of stay (day)	Pre LBP VAS	Post LBP VAS (1 w)	Post LBP VAS (1 m)	Post LBP VAS (6 m)	Post LBP VAS (12 m)	Pre LP VAS	Post LP VAS (1 w)	Post LP VAS (1 m)	Post LP VAS (6 m)	Post LP VAS (12m)	Pre ODI	Post ODI VAS (1 m)	Post ODI VAS (6 m)	Post ODI VAS (12 m)	Complications
UBE-LIF	Man	62	No	26.29	237	115	85	5	5	1	1	1	1	8	0	1	1	1	73.33	4.44	2.22	4.44	No
UBE-LIF	Woman	60	No	26.02	229	120	90	5	3	2	1	1	1	7	2	1	2	2	64.44	13.33	11.11	11.11	No
UBE-LIF	Woman	70	Yes	26.85	257	105	100	6	0	0	0	0	0	5	1	1	1	1	44.44	6.69	6.67	6.67	No
UBE-LIF	Woman	61	No	25.12	243	100	122	4	6	1	1	1	1	4	2	0	0	0	46.67	6.66	4.44	6.67	No
UBE-LIF	Man	60	No	25.40	215	110	126	6	5	2	1	1	2	6	1	1	1	1	60	11.11	13.33	8.89	No
UBE-LIF	Man	58	No	25.62	192	120	100	5	0	0	0	0	0	7	1	1	2	0	48.89	11.11	20	15.56	Yes
UBE-LIF	Man	64	No	24.56	178	140	110	6	5	1	1	1	1	6	2	0	2	2	60	35.56	15.56	13.33	No
UBE-LIF	Woman	55	No	22.67	204	115	120	6	5	2	0	0	0	6	2	1	1	1	57.78	13.33	8.89	6.67	No
UBE-LIF	Man	67	Yes	24.39	184	150	130	4	7	2	1	2	0	4	2	1	0	1	20	13.33	11.11	13.33	No
UBE-LIF	Man	73	Yes	27.35	186	165	120	5	0	1	1	1	1	8	2	2	2	2	66.67	15.56	4.44	4.44	No
UBE-LIF	Woman	63	No	24.06	186	155	140	4	4	0	0	1	2	4	1	1	1	1	37.78	8.89	11.11	13.33	No
UBE-LIF	Man	58	No	24.16	196	145	100	4	7	1	2	2	1	8	0	0	1	0	53.33	17.78	11.11	8.89	No
UBE-LIF	Woman	53	No	28.13	177	145	110	6	5	2	0	1	0	7	2	2	1	1	60	62.2	8.89	15.56	Yes
UBE-LIF	Woman	50	No	27.63	185	160	90	4	3	2	1	2	2	4	2	1	2	2	44.44	18.89	6.67	6.67	No
UBE-LIF	Man	61	No	23.99	181	150	300	7	6	1	1	1	1	4	2	1	1	2	53.33	15.56	17.78	20	Yes
UBE-LIF	Woman	56	No	28.35	168	120	80	4	0	3	1	0	0	3	1	2	0	0	33.33	17.78	6.67	8.89	No
UBE-LIF	Woman	53	No	26.83	186	122	80	5	5	1	2	1	1	7	2	1	1	1	51.11	8.89	6.67	8.89	No
UBE-LIF	Man	50	No	25.64	180	124	150	5	4	0	1	0	0	5	3	0	2	2	44.44	13.33	4.44	8.89	No
UBE-LIF	Man	45	No	28.83	173	100	80	5	6	2	1	2	2	3	1	1	1	1	77.78	11.11	6.67	6.67	No
UBE-LIF	Man	72	Yes	26.87	215	135	100	5	3	1	1	1	1	3	2	2	2	2	62.22	6.67	11.11	6.67	No
UBE-LIF	Woman	67	No	26.30	170	156	100	6	0	3	2	1	0	5	0	0	0	0	57.78	8.89	2.22	13.33	Yes
UBE-LIF	Man	69	No	25.20	196	135	100	4	5	1	1	0	2	8	2	1	1	1	46.67	15.56	15.56	17.78	No
UBE-LIF	Man	70	Yes	23.34	193	142	100	5	3	1	1	1	1	5	1	1	1	3	48.89	8.89	4.44	8.89	No
UBE-LIF	Woman	62	No	24.13	168	175	70	4	4	2	1	2	2	7	2	2	0	1	55.56	11.11	8.89	6.67	No
UBE-LIF	Man	60	Yes	24.57	188	136	115	4	0	0	0	0	0	4	0	0	0	0	46.67	4.44	4.44	13.33	No
UBE-LIF	Woman	61	No	23.95	175	142	100	4	8	2	1	2	1	7	4	2	2	2	68.89	13.33	11.11	8.89	No
UBE-LIF	Man	54	No	24.85	183	155	90	7	7	0	1	1	2	3	2	0	0	1	62.22	17.78	8.89	13.33	No
UBE-LIF	Woman	50	No	26.18	189	170	125	4	2	2	2	0	1	7	3	1	0	1	64.44	15.56	11.11	8.89	No
UBE-LIF	Woman	59	No	22.91	186	144	95	6	5	0	0	0	0	7	0	1	0	1	44.44	22.22	17.78	20	Yes
UBE-LIF	Woman	64	No	26.27	179	137	120	5	7	1	1	1	1	8	2	2	1	2	37.78	15.56	13.33	11.11	No
UBE-LIF	Man	62	No	25.65	185	120	104	4	4	0	0	0	0	5	2	0	0	0	86.67	13.33	6.67	6.67	No
UBE-LIF	Woman	56	No	24.79	222	140	100	6	4	2	2	1	2	0	1	2	2	2	33.33	4.44	13.33	11.11	No
UBE-LIF	Man	71	Yes	24.98	196	115	106	4	6	2	1	1	1	4	2	1	1	1	71.11	17.78	13.33	6.67	No
UBE-LIF	Woman	59	No	27.40	200	150	100	4	5	2	2	2	1	6	0	0	1	0	33.33	15.56	4.44	4.44	No
UBE-LIF	Man	74	Yes	26.34	205	89	140	4	8	0	0	0	0	7	2	1	0	2	51.11	13.33	6.67	6.67	No
UBE-LIF	Woman	66	No	27.87	176	96	122	5	8	3	0	1	1	6	0	0	0	0	60	6.67	0	8.89	No
UBE-LIF	Man	63	No	25.90	186	140	100	6	4	3	1	0	0	7	0	1	0	2	44.44	11.11	4.44	8.89	No
UBE-LIF	Woman	57	No	27.11	181	145	132	4	3	0	2	1	1	9	1	1	1	1	60	13.33	4.44	6.67	No
UBE-LIF	Woman	65	No	28.03	178	100	100	9	5	2	1	2	1	7	2	0	0	1	44.44	6.67	6.67	8.89	No
UBE-LIF	Man	65	No	26.30	180	114	146	5	3	0	1	0	0	4	2	1	2	1	68.89	6.67	8.89	6.67	No
UBE-LIF	Woman	78	Yes	25.47	188	120	122	6	4	3	2	2	1	7	0	0	0	0	44.44	15.56	4.44	8.89	No
UBE-LIF	Woman	53	No	26.33	167	122	125	5	6	3	1	1	1	6	2	2	1	1	17.78	13.33	11.11	8.89	No
UBE-LIF	Woman	60	No	24.31	175	105	105	5	8	0	2	0	1	6	3	1	0	1	51.11	8.89	8.89	6.67	No
UBE-LIF	Woman	49	No	24.70	165	100	114	4	0	3	3	1	2	2	2	1	1	2	62.23	17.78	33.33	15.56	Yes
UBE-LIF	Man	70	Yes	30.62	178	135	117	5	2	0	1	1	2	7	0	0	0	0	73.33	17.78	15.56	11.11	No
UBE-LIF	Man	69	No	25.11	176	104	122	6	7	2	2	2	1	8	2	2	2	2	68.89	11.11	11.11	8.89	No
UBE-LIF	Woman	50	No	22.34	188	132	100	6	8	3	1	1	1	4	0	0	0	0	46.67	8.89	4.44	4.44	No
UBE-LIF	Man	52	No	23.85	169	142	150	5	5	4	2	2	2	7	0	2	2	1	42.22	17.78	11.11	6.67	No
UBE-LIF	Woman	49	No	27.02	171	154	200	7	5	2	2	1	1	6	1	1	3	1	33.33	6.67	6.67	8.89	No
UBE-LIF	Man	63	Yes	28.40	177	121	420	8	4	0	1	2	2	5	0	0	1	1	62.22	17.78	11.11	6.67	No
UBE-LIF	Woman	45	No	25.39	175	103	125	6	3	2	2	2	1	4	2	1	1	1	51.11	17.78	11.11	8.89	No
UBE-LIF	Man	55	No	27.28	187	175	200	6	6	0	1	1	2	6	0	2	1	1	42.22	11.11	2.22	6.67	No
MIS-TLIF	Woman	53	No	22.32	174	230	210	7	6	2	2	2	2	9	2	1	0	0	46.67	22.22	37.78	11.11	No
MIS-TLIF	Man	68	Yes	28.11	183	215	300	7	5	3	1	1	0	7	0	0	0	0	66.67	22.22	17.78	15.56	No
MIS-TLIF	Man	75	No	26.23	165	200	250	5	3	2	1	2	2	4	2	2	2	2	57.78	8.89	13.33	15.56	No
MIS-TLIF	Man	53	No	25.72	182	185	200	7	0	2	2	1	1	4	2	1	1	1	48.89	13.33	8.89	8.89	No
MIS-TLIF	Woman	73	Yes	24.81	187	150	220	5	2	1	1	0	0	6	0	0	1	0	53.33	6.67	6.67	6.67	No
MIS-TLIF	Man	66	No	26.71	156	211	158	7	6	4	2	1	1	4	2	1	1	1	46.67	11.11	4.44	6.67	No
MIS-TLIF	Woman	68	No	25.45	171	175	210	7	7	2	2	2	2	8	1	1	0	0	64.44	15.56	2.22	8.89	No
MIS-TLIF	Man	57	No	25.47	156	160	215	6	8	0	1	0	0	2	2	2	2	2	55.56	31.11	11.11	13.33	No
MIS-TLIF	Woman	60	No	23.12	179	240	225	8	5	3	2	3	2	5	2	1	1	1	62.22	13.33	15.56	11.11	No
MIS-TLIF	Woman	65	No	24.59	162	175	220	5	6	3	1	1	1	9	0	1	2	1	26.67	2.22	8.89	6.67	No
MIS-TLIF	Man	63	No	26.31	180	203	350	5	5	0	1	0	0	5	2	0	1	1	60	11.11	6.67	2.22	No
MIS-TLIF	Woman	64	No	26.59	164	225	176	8	0	3	2	2	2	8	1	1	1	1	46.67	6.67	6.67	4.44	No
MIS-TLIF	Man	66	Yes	22.54	123	180	300	6	4	3	1	1	1	5	0	0	0	0	55.56	8.89	6.67	11.11	No
MIS-TLIF	Woman	58	No	28.43	175	210	200	7	6	1	1	3	1	7	2	1	2	2	71.11	13.33	17.78	11.11	No
MIS-TLIF	Man	57	No	26.73	161	205	156	7	6	1	2	1	2	7	0	0	1	1	55.56	13.33	4.44	4.44	No
MIS-TLIF	Woman	49	No	24.53	144	175	200	6	5	2	2	2	2	5	2	1	1	2	77.78	22.2	17.78	17.78	Yes
MIS-TLIF	Man	71	Yes	27.27	158	168	150	7	3	0	1	1	1	3	0	0	0	0	71.11	15.56	13.33	11.11	No
MIS-TLIF	Woman	69	Yes	23.33	158	150	150	8	0	2	1	0	0	6	2	1	1	1	46.67	15.56	6.67	6.67	No
MIS-TLIF	Man	70	No	26.54	162	165	195	4	2	2	2	2	1	6	0	0	0	2	71.11	13.33	8.89	8.89	No
MIS-TLIF	Man	65	No	25.59	153	189	184	7	5	4	1	1	1	3	0	0	0	0	46.67	22.22	13.33	11.11	No
MIS-TLIF	Woman	63	No	26.37	164	170	160	6	4	2	1	2	2	8	2	1	3	1	48.89	15.56	17.78	8.89	No
MIS-TLIF	Woman	65	No	25.69	174	190	200	7	6	2	2	1	1	2	5	2	1	1	60	11.11	8.89	6.67	No
MIS-TLIF	Man	72	No	24.98	157	170	200	6	0	4	0	0	2	5	0	0	0	0	46.67	20	15.56	13.33	No
MIS-TLIF	Woman	75	Yes	26.76	156	220	400	5	3	3	1	2	1	5	3	3	2	1	51.11	17.78	15.56	13.33	No
MIS-TLIF	Man	62	No	28.34	164	180	200	8	6	3	2	1	0	3	0	0	1	1	44.44	11.11	6.67	4.44	No
MIS-TLIF	Woman	67	No	23.91	161	212	160	6	3	3	1	0	2	5	0	1	0	1	51.11	11.11	8.89	6.67	No
MIS-TLIF	Man	63	No	21.87	177	178	184	7	6	1	1	1	1	6	2	1	1	1	40	13.33	13.33	8.89	No
MIS-TLIF	Woman	68	Yes	22.91	154	186	150	5	5	1	0	0	0	7	2	0	0	0	71.11	15.56	17.78	11.11	No
MIS-TLIF	Man	73	No	27.31	155	180	150	6	7	3	2	2	2	2	1	1	1	1	53.33	13.33	6.67	6.67	No
MIS-TLIF	Woman	57	No	26.58	160	155	180	7	6	2	1	1	1	4	0	0	0	0	37.78	6.67	6.67	2.22	No
MIS-TLIF	Man	55	No	25.84	156	175	200	5	5	2	0	0	2	7	2	1	0	0	53.33	6.67	4.44	6.67	No
MIS-TLIF	Man	62	Yes	25.31	145	190	170	7	8	3	1	1	1	6	1	1	1	1	84.44	15.56	13.33	8.89	No
MIS-TLIF	Woman	63	No	28.67	140	190	165	6	0	2	0	0	0	8	2	2	2	2	44.44	6.67	13.33	13.33	No
MIS-TLIF	Woman	65	No	24.21	174	220	200	7	5	1	1	2	0	5	0	0	0	0	48.89	8.89	8.89	6.67	No
MIS-TLIF	Man	58	No	26.78	163	165	173	5	5	2	2	2	2	7	2	2	2	2	53.33	8.89	11.11	13.33	Yes
MIS-TLIF	Woman	59	No	27.47	146	220	173	7	5	2	1	1	1	6	2	1	1	1	53.33	4.44	13.33	11.11	No
MIS-TLIF	Man	64	Yes	28.35	153	200	176	7	3	3	2	0	0	6	1	1	1	1	46.67	20	11.11	13.33	No
MIS-TLIF	Man	62	No	26.32	162	205	170	6	5	2	1	0	0	0	2	2	1	2	75.56	8.89	4.44	6.67	No
MIS-TLIF	Woman	65	Yes	21.45	153	210	150	5	4	3	0	1	2	8	3	1	0	1	28.89	6.67	6.67	8.89	No
MIS-TLIF	Woman	58	No	23.86	143	175	176	5	7	2	1	2	1	6	0	1	0	1	57.78	8.89	2.22	4.44	No
MIS-TLIF	Man	63	No	25.98	150	185	180	4	0	2	0	0	0	5	1	1	1	1	60	13.33	13.33	11.11	No
MIS-TLIF	Woman	54	No	25.41	157	210	200	9	5	3	2	1	0	5	3	0	1	1	53.33	13.33	6.67	13.33	No
MIS-TLIF	Man	46	No	24.61	155	178	175	8	7	0	1	1	1	6	0	1	0	1	51.11	11.11	15.56	13.33	No
MIS-TLIF	Woman	49	No	28.51	150	200	155	6	8	2	0	0	0	7	2	1	2	1	57.8	13.33	11.11	15.56	Yes
MIS-TLIF	Man	65	No	27.51	161	195	183	6	5	2	2	2	2	6	0	0	0	0	57.78	8.89	4.44	8.89	No
MIS-TLIF	Man	59	No	28.49	154	165	200	7	3	2	2	1	1	5	2	2	2	2	40	15.56	11.11	6.67	No
MIS-TLIF	Woman	68	Yes	26.19	156	173	150	6	4	0	2	0	2	5	0	0	0	0	55.56	13.33	6.67	4.44	No
MIS-TLIF	Man	52	No	26.36	158	215	200	5	6	3	1	1	0	6	1	1	2	1	71.11	13.33	11.11	8.89	No
MIS-TLIF	Woman	56	No	25.63	167	150	135	5	5	1	0	0	0	7	0	0	0	0	40	11.11	2.22	4.44	No
MIS-TLIF	Man	62	No	23.49	163	186	185	6	6	2	1	2	1	6	2	1	1	2	31.11	11.11	2.22	6.67	No
MIS-TLIF	Woman	63	Yes	26.10	147	170	186	7	0	1	0	0	0	3	0	0	0	0	53.33	6.67	0	4.44	No
MIS-TLIF	Woman	58	No	27.25	145	195	200	5	6	2	2	2	0	6	2	1	1	1	51.11	8.89	6.67	4.44	No
MIS-TLIF	Man	59	No	26.99	156	200	195	8	5	4	3	1	3	8	4	2	2	2	68.89	17.78	4.44	15.56	No
MIS-TLIF	Man	57	No	25.49	158	175	200	8	3	1	0	0	1	5	0	0	0	0	42.22	8.89	2.22	6.67	No
MIS-TLIF	Woman	65	No	23.79	162	212	145	7	5	3	1	1	0	5	0	0	0	0	53.33	22.2	4.44	6.67	No
MIS-TLIF	Man	62	No	24.91	162	200	164	5	7	3	2	2	2	7	1	1	2	1	58.89	6.67	6.67	11.11	No
MIS-TLIF	Woman	63	Yes	26.16	156	255	160	4	6	2	2	0	0	5	3	1	0	0	46.67	11.11	11.11	15.56	No
MIS-TLIF	Man	67	No	24.12	164	225	168	5	3	1	1	1	1	7	2	1	1	1	48.89	13.33	4.44	8.89	No
MIS-TLIF	Woman	70	Yes	26.15	156	190	150	7	5	2	2	2	2	4	0	0	0	0	55.56	11.11	13.33	8.89	No
MIS-TLIF	Man	65	No	28.57	145	220	135	5	3	2	1	1	2	4	1	1	1	2	75.56	6.67	6.67	6.67	No
